# Supplementary material for: CdIn2S4/In(OH)3/NiCr-LDH Multi-Interface Heterostructure Photocatalyst for Enhanced Photocatalytic H2 Evolution and Cr(VI) Reduction
Source: Nanomaterials (Basel). 2021 Nov 19;11(11):3122. doi: 10.3390/nano11113122 (PMC8619374; doi:10.3390/nano11113122)
Supplement: Supplementary file 1 [file nanomaterials-11-03122-s001.zip]

Archive with 1 entries (1 files):
- nanomaterials-1406583-supplementary.pdf
